# Supplementary material for: The Drosophila miR-959–962 Cluster Members Repress Toll Signaling to Regulate Antibacterial Defense during Bacterial Infection
Source: Int J Mol Sci. 2021 Jan 17;22(2):886. doi: 10.3390/ijms22020886 (PMC7831006; doi:10.3390/ijms22020886)
Supplement: Supplementary file 1 [file ijms-22-00886-s001.zip]

Archive with 7 entries (5 files):
- ijms-1053482-supplementary/
- ijms-1053482-supplementary/Supplementary Files/
- ijms-1053482-supplementary/Supplementary Files/Figure S1.tif
- ijms-1053482-supplementary/Supplementary Files/Figure S2.tif
- ijms-1053482-supplementary/Supplementary Files/Figure S3.tif
- ijms-1053482-supplementary/Supplementary Files/Table S1.docx
- ijms-1053482-supplementary/Supplementary Files/Table S2.docx
